# Supplementary material for: Organic vs. Conventional Chestnuts (Castanea sativa Mill.): A Focus on Antioxidant Activity, Volatile Compounds, and Sensory Profile
Source: Foods. 2025 Jun 6;14(12):2013. doi: 10.3390/foods14122013 (PMC12191601; doi:10.3390/foods14122013)
Supplement: Supplementary file 1 [file foods-14-02013-s001.zip]

Archive with 1 entries (1 files):
- foods-3666604-Supplementary Materials.pdf
